# Supplementary material for: Chromosome-Level Genome Assembly of Dybowski’s Frog (Rana dybowskii) Provides Insights into Environmental Adaptation and Evolutionary Genomics
Source: Animals (Basel). 2026 Jul 2;16(13):2027. doi: 10.3390/ani16132027 (PMC13359773; doi:10.3390/ani16132027)
Supplement: Supplementary file 1 [file animals-16-02027-s001.zip › Table S1.xlsx]

## Sheet: Table S1
			Table S1 Statistics of genome survey data
		Sample	Kmer	Depth	n_kmer	Genome_size(M)	Revised_Genome_size(M)	Heterozygous_rate(%)	Repeat_rate(%)
			17	57	193333796877	3391.82	3381.9	1.36	68.98
